# Supplementary material for: Proteomics of Protein Secretion by Aggregatibacter actinomycetemcomitans
Source: PLoS One. 2012 Jul 25;7(7):e41662. doi: 10.1371/journal.pone.0041662 (PMC3405016; doi:10.1371/journal.pone.0041662)
Supplement: Table S1 — Proteins identified by LC-MS/MS in two independent secretome preparations of A. actinomycetemcomitans strain D7S grown as biofilm. (XLS) [file pone.0041662.s004.xls]

## Sheet: Supplementary Table 1
Table S1. Proteins identified by LC-MS/MS in two independent secretome preparations of A. actinomycetemcomitans strain D7S grown as biofilm.
	Gene identifier (NCBInr)	Gene identifier (D7S)	Amino acid identity (%)	COG classification number	COG classification code	Predicted subcellular localizationa)	Signal sequenceb)	Protein name in D7S database	Mascot score (Preparation 1)	Phenyx score (Preparation 1)	Peptides matched (Preparation 1)	Sequence coverage [%] (Preparation 1)	Mascot score (Preparation 2)	Phenyx score (Preparation 2)	Peptides matched (Preparation 2)	Sequence coverage [%] (Preparation 2)
1	1708336	293391367	98	COG0326	O	C	n	Heat shock protein 90	0	0	0	0	425.78	56.3729	29	16.9329
2	2494654	293390694	99	COG0364	G	C	n	Glucose-6-phosphate 1-dehydrogenase	282.92	37.8246	15	11.7409	0	0	0	0
3	9955925	293392177	99	uncategorized	uncategorized	P	y	cytolethal distending toxin C	0	0	0	0	64.08	16.4975	4	9.67742
4	19911160	293391956	99	COG3203	M	OM	y	outer membrane protein 39	575.29	128.188	163	30.9	538.53	103.754	101	25.9939
5	32452629	293391326	99	COG5010	U	OM	y	Flp pilus assembly protein TadD	359.56	58.927	27	27.668	301.34	41.1189	25	26.8775
6	32452630	Not found		uncategorized	uncategorized	U	n	Flp pilus assembly protein TadE	0	0	0	0	249.83	26.7522	11	27.2251
7	32452632	293391324	99	COG4961	U	U	n	Flp pilus assembly protein TadG	822.29	119.644	262	24	1172.19	143.452	296	25.1429
8	66821717	293391789		COG0605	P	P	n	superoxide dismutase	0	0	0	0	218.98	34.0081	35	25
9	148827150	293390440	96	COG1028	IQR	C	n	Short/chain dehydrogenase/reductase SDR	0	0	0	0	192.45	33.9187	20	11.9658
10	251792004	293391343	98	COG0279	G	C	n	phosphoheptose isomerase	242.3	39.7921	9	23.7113	269.74	41	13	23.7113
11	251792548	293389947	99	COG0776	L	C	n	integration host factor, alpha subunit	0	0	0	0	262.4	35.3522	14	50
12	251792616	293390019		COG0764	I	C	n	3-hydroxydecanoyl-ACP dehydratase	0	0	0	0	0	19.3063	3	11.3636
13	251793255	293390815		COG0233	J	C	n	ribosome recycling factor	224.33	28.1138	11	20.5405	184.33	36.3084	21	20.5405
14	251793285	293390838		COG0480	J	C	n	elongation factor G	659.42	109.154	103	18.4286	701.47	98.724	66	21.4286
15	251793500	293391587	99	COG0244	J	C	n	50S ribosomal protein L10	0	0	0	0	341.47	32.1939	28	36.8098
16	261866778	293391591		COG0250	K	C	n	transcription termination/antitermination factor NusG	0	0	0	0	250	43.6821	18	22.4044
17	261866780	293391589		COG0081	J	C	n	ribosomal protein L1	262.01	47.7847	18	34.4978	222.46	41.866	15	22.2707
18	261866783	293391586		uncategorized	uncategorized	C	n	ribosomal protein L7/L12	0	0	0	0	411.52	43.5269	25	62.6016
19	261866872	293391451		COG0180	J	C	n	tryptophanyl-tRNA synthetase	0	0	0	0	376.87	64.8633	20	18.2635
20	261866907	293391272		uncategorized	uncategorized	OM	y	outer membrane protein 18/16	251.43	42.0255	69	28.877	446.75	83.7399	77	36.8984
21	261866911	293391219		COG0737	F	U	y	NAD nucleotidase	1429.69	264.579	276	43.0464	1530.3	265.934	196	43.0464
22	261867004	293391100	99	COG0545	O	P	y	Macrophage infectivity protein	335.78	64.1067	25	28.6307	585.77	99.7872	52	43.5685
23	261867006	293391102		COG0492	O	C	n	peroxiredoxin like protein	365.28	70.6	47	29.7521	0	0	0	0
24	261867032	293391130		COG0055	C	C	n	F0F1 ATP synthase subunit beta	143.23	23.8294	11	9.84683	0	0	0	0
25	261867099	293390732	99	COG0359	J	C	n	ribosomal protein L9	0	0	0	0	383.85	41.9667	18	41.6107
26	261867112	293390718		COG0228	J	C	n	ribosomal protein S16	0	0	0	0	194.12	32.0234	6	46.3415
27	261867115	293390716	97	COG0006	E	C	n	Xaa-Pro aminopeptidase	237.73	17.3409	20	11.6822	0	0	0	0
28	261867231	293390699	83	COG0362	G	C	n	6-phosphogluconate dehydrogenase, decarboxylating	0	0	0	0	223.23	39.9964	15	9.29752
29	261867250	293391242		uncategorized	uncategorized	P	y	excinuclease ATPase subunit	0	0	0	0	236.07	44.5227	27	21.9858
30	261867258	293391250		COG0542	O	C	n	ATP-dependent chaperone ClpB	1173.26	170.4	101	25.5841	326.47	36.0304	41	10.7477
31	261867302	293391168		COG0234	O	C	n	chaperonin GroS	0	0	0	0	173.25	23.1254	24	29.1667
32	261867312	293390944	99	COG0264	J	C	n	elongation factor Ef1B	398.74	24.7847	29	25.8865	656.17	95.2116	43	41.4894
33	261867323	293390932	99	COG1840	P	C	n	ferric iron binding protein	505.29	70.3	37	27.4096	1040.6	187.835	89	43.6747
34	261867345	293390911		COG0148	G	C	n	phosphopyruvate hydratase	303.39	56.3819	30	16.9725	0	0	0	0
35	261867355	293390901		COG0589	T	C	n	universal stress protein A	0	0	0	0	141.02	19.3036	7	16.3121
36	261867579	293391940	99	COG5413	S	P	y	cystathionine beta-lyase	409.91	63.678	36	22.8324	411.44	62.8012	82	22.8324
37	261867600	293392175		uncategorized	uncategorized	EC	y	cytolethal distending toxin protein A	140.8	27.8622	17	19.3694	0	0	0	0
38	261867615	293392122		COG3133	M	U	y	outer membrane lipoprotein pcp	0	0	0	0	379.52	73.3815	41	46.3576
39	261867705	293392110		COG0782	K	C	n	transcription elongation factor GreA	0	0	0	0	269.79	37.4566	12	36.7089
40	261867771	293390157	63	COG5266	P	U	n	putative periplasmic binding protein CbiK	367.6	85.3137	59	47.1861	584.97	135.382	120	56.71
41	261867837	293392017	99	COG4143	H	P	y	thiamin/thiamin pyrophosphate ABC transporter	0	0	0	0	223.26	35.9577	23	11.6766
42	261867846	293390320		COG3422	S	U	n	protein YegP	0	0	0	0	321.1	44.4892	31	54.4643
43	261867885	293390253	99	COG0162	J	C	n	tyrosyl-tRNA synthetase	0	0	0	0	179.67	20.9	10	7.34177
44	261867936	293390351	99	COG0225	O	P	y	peptide methionine sulfoxide reductase MsrA/msrB	419.26	74.1952	26	23.5955	326.65	47.6042	22	17.9775
45	261868010	293389965	99	COG1528	P	C	n	Ferritin like protein-2	0	0	0	0	267.49	51	13	30.9091
46	261868071	293389916		COG1830	G	C	n	Putative aldolase YneB	380.4	66.9428	21	24.3151	311.69	52.6165	20	28.7671
47	261868072	293389915	99	uncategorized	uncategorized	U	n	rhamnose ABC transporter, rhamnose-binding protein	0	0	0	0	254	46.7127	16	16.4384
48	261868149	293391909		COG2854	Q	U	y	conserved ABC-type transport system protein	282.3	55.9878	24	32.3944	666.92	116.205	65	50.2
49	261868154	293391904		COG2067	I	OM	y	FadL protein	347.95	60.6	25	12.605	745.82	123.036	57	28.1513
50	261868163	293391895		COG0329	EM	C	n	dihydrodipicolinate synthase	247.15	54.4029	18	29.6296	286.51	52.4555	20	22.8956
51	261868164	293391894		COG3317	M	OM	y	NlpB protein	134.91	38.2905	12	12.2754	591.27	123.801	50	37.4251
52	261868256	293390333	99	uncategorized	uncategorized	U	y	outer membrane protein 100	505.22	84.8829	117	28.1356	517.85	93.3395	37	31.1864
53	261868302	293391997	99	COG0803	P	P	y	iron ABC superfamily ATP binding cassette transporter, binding protein	207.89	26.4062	15	20.1	292.93	45.2089	33	22.5256
54	261868344	293392104	99	COG0492	O	C	n	thioredoxin-disulfide reductase	0	0	0	0	402.36	40.4	34	17.6656
55	261868419	293392037	57	COG0793	M	C	y	carboxy-terminal protease	441.38	56.7283	18	14.1399	288.06	25.7733	18	11.9534
56	261868433	293392024		COG2834	M	EC	y	outer-membrane lipoprotein carrier protein LolA	0	0	0	0	292.02	44.1152	26	31.2195
57	261868449	293390389		COG0233	J	C	n	hypothetical protein D7S_0510	0	0	0	0	122.21	9.85676	8	15.4545
58	261868473	293390487		COG0246	G	C	n	mannitol-1-phosphate 5-dehydrogenase	152.6	34.0578	8	13.3508	0	0	0	0
59	261868477	293390491		uncategorized	uncategorized	EC	n	hemolysin A	331.9	50.4	12	5.49763	192.75	33.1114	12	3.79147
60	261868491	293390507		COG2885	M	C	n	peptidoglycan-associated lipoprotein	0	0	0	0	269.92	80.1	60	61.9355
61	261868492	293390508		COG0823	P	U	y	Tol-Pal system propeller repeat protein TolB	887.91	91.7897	139	32.3944	913.8	183.387	133	34.7418
62	261868552	293390569		COG0526	OC	C	n	thioredoxin	0	0	0	0	186.87	32.1197	18	57.7465
63	261868600	293391863	99	COG1882	C	C	n	formate acetyltransferase	503.39	47.493	30	12.0779	286.38	44.5265	34	10.8
64	261868627	293391837		COG2032	P	P	y	copper/zinc superoxide dismutase	0	0	0	0	246.59	22.2072	35	22.5131
65	261868656	293391788	99	COG0280	C	C	n	malic enzyme	382.03	48.7925	40	13.2626	0	0	0	0
66	261868717	293391608	99	COG1185	J	C	n	Polynucleotide phosphorylase/polyadenylase	629.35	104.16	197	18.1696	671.51	143.949	67	20.5
67	293389918			COG0469	G	C	n	pyruvate kinase	0	0	0	0	1053.1	160.1	107	45.5128
68	293389951			COG1538	MU	OM	y	TolC protein	261.45	55.1323	16	13.1356	361.15	66.3571	34	15.0424
69	293389957			COG0308	E	C	n	aminopeptidase N	623.57	83.665	29	11.8527	136.89	25.3197	10	3.45224
70	293389961			COG5266	P	U	y	universal stress protein UspE	274.04	41.4692	20	24.4604	553.9	67.419	64	37.0504
71	293389975			uncategorized	uncategorized	U	y	lipoprotein HlpB	521.64	99.0668	59	60.9	507.93	80.7	47	53.9604
72	293390006			COG0243	C	P	t	biotin sulfoxide reductase	0	0	0	0	555.59	74.2126	31	12.1065
73	293390081			COG0795	R	C	n	5-methyltetrahydropteroyltriglutamate--homocysteine S-methyltransferase	618.2	81.9793	35	14.3799	409.09	66.4113	54	11.4776
74	293390101			COG0405	E	P	y	Gamma-glutamyltransferase	601.37	82.0764	42	20.2	882.32	143.486	64	25.4669
75	293390109			COG0737	F	P	t	2',3'-cyclic-nucleotide 2'-phosphodiesterase	641.87	81.3907	59	20.2	931.27	182.956	85	30.9
76	293390110			COG0614	P	P	y	ABC transport system periplasmic protein	311.9	57.2352	21	21.7391	270.4	47.7783	28	16.0535
77	293390129			COG0039	C	U	y	malate dehydrogenase, NAD-dependent	373.02	62.7415	23	30.6	263.8	40.3	14	20.2
78	293390140			COG0725	P	P	y	molybdate ABC transporter, periplasmic molybdate-binding protein	152.69	24.0609	7	14.9606	344.01	55.9658	24	28.7402
79	293390143			COG0260	E	C	n	cytosol aminopeptidase	654.5	96.404	48	19.1532	768.37	122.014	70	21.371
80	293390162			COG1651	O	P	y	thiol:disulfide interchange protein DsbC	0	0	0	0	630.1	94.2807	75	33.9207
81	293390207			COG2171	E	C	n	2,3,4,5-tetrahydropyridine-2-carboxylate N-succinyltransferase	421.2	61.9122	35	33.8182	467.14	77.2502	54	31.2727
82	293390215			COG1249	C	C	n	dihydrolipoyl dehydrogenase	325.46	35.2683	61	21.8447	0	0	0	0
83	293390217			COG0508	C	C	n	dihydrolipoamide acetyltransferase component of pyruvate dehydrogenase complex	618.66	83.5781	126	20.1	469.81	78.6239	33	17.2662
84	293390229			COG0280	C	C	n	phosphate acetyltransferase	0	0	0	0	259.68	63.1558	24	12.0956
85	293390241			COG0687	E	P	y	PotD protein	0	0	0	0	596.74	95.4964	35	31.6804
86	293390286			COG2885	M	OM	y	OmpA-like outer membrane protein	1303.4	167.515	815	42.4855	1093.56	169.252	607	46.2428
87	293390298			COG1638	G	P	y	anaerobic C4-dicarboxylate transporter	195.79	36.7151	17	17.0732	490.4	80.5	39	34.7561
88	293390325			COG0265	O	P	y	protease DegQ	526.14	60.9	45	18.6957	672.17	82.6314	72	20.7
89	293390327			COG2885	M	OM	y	outer membrane protein A	1127.93	173.235	550	42.9775	753.58	95.4239	300	28.3708
90	293390346			COG3107	R	OM	y	lipoprotein LppC protein	1340.6	203.164	222	37.4126	1580.2	248.8	182	37.9371
91	293390349			COG2823	R	P	y	OsmY protein	167.85	26.6131	12	20.5	289.26	64.1841	30	37.9487
92	293390353			COG0526	OC	U	y	phosphoribosylformylglycinamidine synthase	0	0	0	0	109.15	26.5365	13	24.375
93	293390363			uncategorized	uncategorized	C	n	hypothetical protein D7S_0484	283.13	79.0184	23	30.1	349.8	79.4892	21	33.2278
94	293390366			COG2240	H	C	n	pyridoxal kinase	183.73	27.1299	9	15.0877	236.91	25.502	10	18.5965
95	293390384			COG0462	FE	C	n	ribose-Phosphate pyrophosphokinase	230.2	42.9104	17	18.3544	232.58	39.5553	12	14.2405
96	293390386			COG1304	C	C	n	L-lactate dehydrogenase LctD	152.5	17.3234	5	8.13648	260.6	51	13	10.5
97	293390414			COG0079	E	C	t	aminotransferase, class I and II	203.56	61.641	18	23.0159	399.2	79.2742	23	21.164
98	293390421			COG1629	P	OM	y	heme acquisition system receptor	1141	28.689	5	4.34286	181.37	56.1422	24	7.77143
99	293390427			COG1879	G	P	y	ABC transporter, periplasmic sugar-binding protein	213	44.1911	12	18.5897	273.5	47.3399	13	17.9487
100	293390431			uncategorized	uncategorized	C	n	CRISPR-associated Csy1 family protein	401.51	57.3368	44	15.4018	171.51	63.3058	15	13.8393
101	293390432			uncategorized	uncategorized	C	n	CRISPR-associated Csy2 family protein	139.14	38.2142	14	13.4796	158.66	28.0912	8	9.71787
102	293390433			uncategorized	uncategorized	U	n	CRISPR-associated protein	654.37	109.403	187	42.5595	530.6	108.126	49	30.7
103	293390454			COG0114	C	C	n	fumarate hydratase, class II	348.9	64.5566	42	18.1034	299.19	23.2624	22	14.6552
104	293390533			COG1629	P	OM	y	outer membrane protein 64	0	0	0	0	625.35	122.839	84	36.1556
105	293390611			COG1879	G	P	n	D-ribose transporter subunit RbsB	632.23	100.9	72	40.3	658.21	98.7344	30	45.1724
106	293390619			COG0753	P	P	n	catalase	3731	67.703	20	20.7	188.35	49.4081	16	13.0165
107	293390670			COG0096	J	C	n	ribosomal protein S8	0	0	0	0	200.7	33.0909	13	33.0769
108	293390712			COG4105	R	OM	n	lipoprotein	285.75	39.6016	26	23.6641	151.82	23.0047	6	12.9771
109	293390761			COG0050	J	C	n	translation elongation factor Tu	0	0	0	0	386.8	65.3713	41	18.2741
110	293390773			COG2195	E	C	n	aminoacyl-histidine dipeptidase	352.36	57.3987	40	13.786	282.05	45.6752	16	9.67078
111	293390785			uncategorized	uncategorized	U	y	lipoprotein, putative	371.51	66.2683	29	33	432.12	84.7354	23	30
112	293390809			COG2825	M	OM	y	outer membrane protein 26	209.61	39.2274	17	25.1309	380.8	49.896	21	42.4084
113	293390810			COG4775	M	OM	y	outer membrane protein assembly complex, YaeT protein	1203.33	218.163	145	33.0012	702.57	115.7	59	15.5666
114	293390840			COG1879	G	P	y	monosaccharide-transporting ATPase	273.25	73.0416	35	25.2396	501.42	80.4	52	28.115
115	293390868			COG1866	C	C	n	phosphoenolpyruvate carboxykinase	1026	168.232	178	40.7	1069.34	208.791	191	37.7323
116	293390877			COG1073	R	P	y	peptidase S15	333.14	62.5505	24	25.9887	166.24	36.5518	9	15.2542
117	293390880			COG2272	I	P	y	carboxylesterase type B	0	0	0	0	237.8	53.3964	16	8.71143
118	293390978			COG0260	E	C	n	aminopeptidase B	279.03	45.4797	13	10.1	347.84	36.1938	24	13.5965
119	293391011			COG0495	J	C	n	leucyl-tRNA synthetase	667.22	92.1006	48	15.4292	436.11	72.3638	27	11.1369
120	293391038			COG0501	O	P	y	HtpX protein	259.6	41.4621	11	20.6	487.9	80.4	34	36.5759
121	293391043			COG3700	R	P	y	acid phosphatase/phosphotransferase	397.66	65.6155	61	35.7447	492.21	96.8891	70	41.2766
122	293391046			COG0747	E	P	y	nickel ABC transporter, periplasmic nickel-binding protein	404.03	79.5013	34	19.5446	422.2	101.628	26	21.4421
123	293391072			COG0331	I	C	n	malonyl CoA-acyl carrier protein transacylase	111.86	9.97439	5	7.37179	219.9	29.6056	11	11.5385
124	293391073			COG1028	IQR	C	n	3-ketoacyl-acyl carrier protein reductase	2136	34.1666	9	17.3554	354.76	45.1239	37	25.6198
125	293391093			COG0834	ET	P	y	L-cystine-binding protein TcyA	394.91	58.9131	29	23.9382	630.3	78.055	56	29.7297
126	293391128			COG0056	E	C	n	F0F1 ATP synthase subunit alpha	671.66	95.0641	35	24.7563	0	0	0	0
127	293391137			COG0457	R	U	y	transporter	0	0	0	0	618.05	101.633	82	33.6088
128	293391167			COG0459	O	C	n	chaperonin GroL	2674.33	408.905	742	51.8382	2401.65	352.888	316	42.2794
129	293391170			COG0114	C	C	n	aspartate ammonia-lyase	195.3	28.7111	8	9.32203	411.33	68.0458	41	13.1356
130	293391174			COG3444	G	C	n	PTS system mannose-specific EIIAB component	127.96	35.6497	7	12.0482	353.75	71.2061	17	17.4699
131	293391218			uncategorized	uncategorized	?	y	shikimate kinase	0	0	0	0	431.82	81.9703	25	35.6589
132	293391247			COG0150	F	C	n	phosphoribosylformylglycinamidine cyclo-ligase	0	0	0	0	126.45	37.2629	11	14.0351
133	293391252			COG5645	R	C	n	aspartate-semialdehyde dehydrogenase	482.37	65.8769	32	25.1351	0	0	0	0
134	293391271			COG0258	L	C	n	DNA polymerase I	200.4	28.5057	9	4.60879	70.2	10.5	3	1.17899
135	293391314			COG0021	G	C	n	transketolase	509.98	109.9	47	18.7767	796.96	145.013	97	19.2034
136	293391315			COG0176	G	C	n	transaldolase	819.15	120.9	78	44.795	1009.49	171.403	106	44.4795
137	293391330			COG4963	U	C	n	flp operon protein D	137.45	27.512	7	10.2	424.43	64.7638	38	18.7166
138	293391332			COG4796	U	OM	y	type II/IV secretion system secretin RcpA/CpaC	328.9	69.4918	47	14.1304	321.24	51.795	24	10
139	293391345			COG0834	ET	P	y	arginine-binding periplasmic protein 1	213.97	48.441	21	19.6653	422.54	66.2505	31	41.841
140	293391389			COG0614	P	P	y	iron-dicitrate transporter substrate-binding subunit	243.4	51.9093	18	18.8552	470.6	67.3529	38	30.7
141	293391410			COG0576	O	C	n	co-chaperone GrpE	250.4	37.6776	28	32.2917	259	40	12	32.2917
142	293391420			COG1879	G	P	y	D-galactose-binding periplasmic protein	393.88	68.2529	18	22.4242	348.55	62.2454	25	20
143	293391442			uncategorized	uncategorized	U	y	outer membrane antigenic lipoprotein B	514.07	64.8831	101	24.9357	500	77.1041	132	20.8
144	293391505			COG0588	G	C	n	2,3-bisphosphoglycerate-dependent phosphoglycerate mutase	0	0	0	0	377	75.6936	31	34.3612
145	293391506			COG1109	G	C	n	phosphoglucomutase/phosphomannomutase	45.89	26.4592	6	6.52174	492.52	72.4369	36	16.6667
146	293391515			COG1464	P	U	y	D-methionine-binding lipoprotein MetQ	0	0	0	0	338.57	38.1758	29	22.7758
147	293391536			COG0149	G	C	n	triose-phosphate isomerase	0	0	0	0	416.38	41.2849	26	32.549
148	293391546			uncategorized	uncategorized	U	y	lipoprotein	535.03	96.5266	176	55.7312	599.92	110.4	116	55.7312
149	293391593			COG1359	S	P	y	Antibiotic biosynthesis monooxygenase	55.37	18.3968	8	10.3	251.02	45.6749	23	31.6239
150	293391617			COG0312	R	C	n	PmbA protein	244.91	43.8739	16	13.4658	597.16	119.575	46	22.9581
151	293391639			COG0813	F	C	n	purine nucleoside phosphorylase	352.5	41.2523	29	29.7071	0	0	0	0
152	293391641			uncategorized	uncategorized	OM	n	biofilm PGA synthesis protein PgaA precursor	507.56	63.8288	24	12.8302	0	0	0	0
153	293391643			COG0726	G	C	n	biofilm PGA synthesis lipoprotein PgaB	0	0	0	0	443.86	70.7	45	14.4086
154	293391671			COG3471	S	OM	y	hypothetical protein D7S_1834	0	0	0	0	844.43	124.529	99	49.7908
155	293391685			COG0078	E	C	n	ornithine carbamoyltransferase	383.65	75.2956	28	19.7605	0	0	0	0
156	293391729			COG0268	J	C	n	30S ribosomal protein S20	0	0	0	0	189.65	35.0813	13	26.4368
157	293391743			COG0111	HE	C	n	D-3-phosphoglycerate dehydrogenase	201.6	33.6856	6	7.80488	212.79	50.2	12	10
158	293391773			COG0252	EJ	P	y	L-asparaginase, putative	391.66	72.0789	25	21.7765	539.62	79.6326	49	21.7765
159	293391790			uncategorized	uncategorized	U	y	putative lipoprotein	826.4	136.843	129	57.0342	1149.42	179.068	133	68.4411
160	293391828			COG3303	P	P	y	cytochrome c nitrite reductase	0	0	0	0	264.27	36.511	22	9.86193
161	293391872			COG3033	E	C	n	tyrosine phenol-lyase	615.4	80.8	48	23.3624	323.51	47.2553	24	18.559
162	293391880			COG0544	O	C	n	trigger factor	227.33	43.5256	30	15.2778	647.65	95.3704	48	30.8
163	293391900			COG0174	E	C	n	glutamine synthetase, type I	322	56.2491	40	15.3518	358.29	56.583	25	13.6461
164	293391926			COG0803	P	P	y	high-affinity zinc uptake system protein ZnuA	138.98	24.8497	17	8.25959	486.26	76.0952	51	22.7139
165	293391928			COG2821	M	OM	y	membrane-bound lytic murein transglycosylase A	0	0	0	0	465.11	68.0476	28	25.8065
166	293391960			COG0443	O	C	n	chaperone protein DnaK	1332.75	195.558	223	36.1769	1265.93	212.21	148	34.4392
167	293392029			COG0687	E	P	y	ABC transporter ATPase component	324.74	59.7836	26	23.2877	0	0	0	0
168	293392039			COG2989	S	P	y	periplasmic protein	0	0	0	0	544.98	82.9885	40	23.3068
169	293392048			uncategorized	uncategorized	C	n	hypothetical protein D7S_2217	356.18	72.052	26	21.6279	0	0	0	0
170	293392176			uncategorized	uncategorized	U	y	cytolethal distending toxin protein B	333.88	48.1612	21	18.0212	276.24	55.2264	24	22.2615
171	293392192			COG1080	G	C	n	phosphoenolpyruvate-protein phosphotransferase	430.4	72.7766	49	13.913	0	0	0	0
172	293392194			COG0339	E	C	n	oligopeptidase A	586.13	123.426	62	21.5022	492.71	90.7	33	17.5258
173	293392239			uncategorized	uncategorized	U	y	alpha/beta superfamily hydrolase	0	0	0	0	349.14	75.5704	25	12.8655
174	293392240			COG1538	MU	OM	y	putative TdeA	416.84	74.8471	35	20.1	248.83	69.6453	20	17.5055
175	293392279			COG1840	P	C	y	Fe3+ ABC transporter, iron-binding protein	391.22	42.1845	29	27.7778	828.19	115.556	96	41.8129
176	293392282			COG0366	G	P	y	periplasmic alpha-amylase precursor	118.02	61.8437	11	11.5666	133	33.1809	6	6.44217
177	293392286			COG2182	G	P	y	maltose ABC transporter periplasmic protein	395.74	60.1	34	21.4646	502.6	93.0861	69	24.2424
178	293392300			COG1858	P	U	n	cytochrome c peroxidase	0	0	0	0	197.88	58.381	26	17.1739
179	293392303			COG3439	S	C	n	secreted protein	0	0	0	0	157.04	28.3349	18	39.6825
a) Cytoplasmic (C), extracellular (EC), outer membrane (OM), periplasmic (P), and unknown (i.e. three predicted subcellular localizations; U).
b) Presence (y) or absence (n) of N-terminal signal sequence. Tat signal sequence (t).

## Sheet: Compatibility Report
	Compatibility Report for 2012_04_12_Copy of Supplementary tables S1 S2 S3.xls
	Run on 4/12/2012 14:05
	The following features in this workbook are not supported by earlier versions of Excel. These features may be lost or degraded when you save this workbook in an earlier file format.
	Minor loss of fidelity			# of occurrences
	Some cells or styles in this workbook contain formatting that is not supported by the selected file format. These formats will be converted to the closest format available.			1
