# Supplementary material for: Proteomics of Protein Secretion by Aggregatibacter actinomycetemcomitans
Source: PLoS One. 2012 Jul 25;7(7):e41662. doi: 10.1371/journal.pone.0041662 (PMC3405016; doi:10.1371/journal.pone.0041662)
Supplement: Table S2 — Identification of virulence-related proteins among the proteins predicted to be secreted by A. actinomycetemcomitans strain D7S using in silico analysis. (A) Proteins containing a lipobox. (B) Proteins predicted to form a beta-barrel. (C) Proteins for which the subcellular localization was predicted based on a most votes analysis. (XLS) [file pone.0041662.s005.xls]

## Sheet: Supplementary Table 2
Table S2. Identification of virulence-related proteins among the proteins predicted to be secreted by A. actinomycetemcomitans strain D7S using in silico analysis.
A. Proteins containing a lipobox.
Gene identifier in D7S	Protein name in D7S database	Predicted number of signal sequences	No. of signal sequences positive for extracellular prediction	Identified in the secretome by LC-MS/MS
293391546	Lipoprotein	5	1	y
293390109	2',3'-cyclic-nucleotide 2'-phosphodiesterase	5	0	y
293392175	Cytolethal distending toxin protein A	4	2	y
293391925	P4 lipoprotein	4	1
293390894	SmpA protein	4	1
293392098	Lipoprotein, putative	4	1
293392122	Outer membrane lipoprotein pcp	4	1	y
293391283	WD-40 repeat, putative	4	1
293391442	Outer membrane antigenic lipoprotein B	4	1	y
293390346	Lipoprotein LppC protein	4	1	y
293392264	Putative uncharacterized protein	4	1
293390495	Lipoprotein, putative	4	1
293391790	Putative lipoprotein	4	1	y
293392126	NLP/P60 protein	4	1
293391248	Lipoprotein, putative	4	1
293391439	Chb protein	4	1
293390507	Peptidoglycan-associated lipoprotein	4	0	y
293391038	HtpX protein	4	0	y
293390349	OsmY protein	4	0	y
293391773	L-asparaginase, putative	4	0	y
293390339	Lipoprotein PlpD	4	0
293391928	Membrane-bound lytic murein transglycosylase A	4	0	y
293391876	Opacity-associated protein OapB	4	0
293391515	D-methionine-binding lipoprotein MetQ	4	0	y
293391242	Excinuclease ATPase subunit	4	0	y
293390351	Peptide methionine sulfoxide reductase MsrA/msrB	4	0	y
293390551	Oligopeptide ABC transporter, periplasmic oligopeptide-binding protein	4	0
293391860	Lipoprotein, putative	4	0
293390520	Excinuclease ABC subunit A	4	0
293390925	Lipoprotein	4	0
293391827	Lipoprotein, putative	4	0
293392188	Conserved putative lipoprotein	4	0
293392129	Putative uncharacterized protein	4	0
293390879	Putative exported protein	4	0
293391854	6-phosphofructokinase	4	0
293390712	Lipoprotein	4	0	y
293390421	Heme acquisition system receptor	4	0	y
293391326	Flp pilus assembly protein TadD	4	0	y
293391470	DNA polymerase III subunit delta'	4	0
293390992	AcrA protein	4	0
293392296	Outer membrane protein	4	0
293390385	Lipoprotein, putative	4	0
293391047	Lipoprotein VacJ	4	0
293390914	Thiamine biosynthesis lipoprotein ApbE	4	0
293391443	Outer membrane antigenic lipoprotein B	4	0
293391090	Patatin	4	0
293389948	Lipoprotein	4	0
293391770	Type IV pilus biogenesis/stability protein PilW	4	0
293391307	Putative uncharacterized protein	4	0
293390766	Putative uncharacterized protein	4	0
293391195	D-xylose transporter subunit XylF	4	0
293392100	Putative uncharacterized protein	4	0
293390729	Glycerophosphoryl diester phosphodiesterase	4	0
293389951	TolC protein	4	0	y
293392181	Conserved putative exported protein	4	0
293390382	Outer membrane lipoprotein LolB	4	0
293391836	Putative flavoprotein	4	0
293390777	Periplasmic negative regulator of sigmaE	4	0
293391113	Lipoprotein, putative	4	0
293391229	Lipoprotein, putative	4	0
293391609	Lipoprotein NlpI	4	0
293392240	Putative TdeA	3	1	y
293392144	Putative uncharacterized protein	3	1
293391894	NlpB protein	3	0
293389975	Lipoprotein HlpB	3	0	y
293392029	ABC transporter ATPase component	3	0	y
293390785	Lipoprotein, putative	3	0	y
293390927	Membrane-bound lytic murein transglycosylase C	3	0
293390277	Putative thioredoxin	3	0
293391338	Lipoprotein, putative	3	0
293391009	RlpB protein	3	0
B. Proteins predicted to form a beta-barrel.
Gene identifier in D7S	Protein name in D7S database	Predicted number of signal sequences	No. of signal sequences positive for extracellular prediction	Identified in the secretome by LC-MS/MS
293389915	Rhamnose ABC transporter, rhamnose-binding protein	3	0
293390076	TonB-dependent receptor	4	0
293390300	Putative uncharacterized protein	4	0
293390327	Outer membrane protein A	4	0	y
293390333	Outer membrane protein 100	4	1	y
293390491	Hemolysin A	0	3	y
293390508	Protein tolB	4	0	y
293390533	Outer membrane protein 64	0	1	y
293390627	Extracellular matrix protein adhesin A	0	3
293390628	Extracellular matrix protein adhesin A	0	2
293390770	LPS-assembly protein lptD	4	0
293390810	Outer membrane protein assembly complex, YaeT protein	4	0	y
293390822	Heme utilization protein	3	0
293391083	Lipoprotein	4	0
293391272	Outer membrane protein 18/16	4	0	y
293391332	Type II/IV secretion system secretin RcpA/CpaC	4	0	y
293391333	Flp operon protein C	3	0
293391352	Peptidoglycan synthetase FtsI	3	0
293391405	Outer membrane protein W	4	1
293391411	Hemoglobin binding protein A	0	1
293391412	Hemoglobin binding protein A	4	0
293391904	FadL protein	5	0	y
293391914	Putative uncharacterized protein	4	1
293391956	Outer membrane protein 39	4	0	y
293391971	Alpha-2-macroglobulin domain protein	4	0
293391992	Putative uncharacterized protein	4	0
293392097	Outer-membrane lipoprotein carrier protein	4	2
293392116	TonB-dependent siderophore receptor	4	0
293392176	Cytolethal distending toxin protein B	3	1	y
293392187	Putative exported protein	3	0
293392289	Maltoporin	4	0
293392290	Maltose operon periplasmic protein	4	0
293392316	TonB-dependent receptor	4	0
293392321	TonB dependent outer membrane siderophore receptor protein	4	0
293392322	TonB dependent outer membrane siderophore receptor protein	0	1
C. Proteins for which the subcellular localization was predicted based on a most votes analysis.
Gene identifier in D7S	Protein name in D7S database, predicted subcellular localization	Predicted number of signal peptides (SP)	No. of SP positive for extracellular prediction	Identified in the secretome by LC-MS/MS
	Periplasmic (n=59)
293390006	Biotin sulfoxide reductase	6	0	y
293390037	Extracellular solute-binding protein	4	0
293390058	Peptidoglycan amidase MepA	3	0
293390101	Gamma-glutamyltransferase	4	0	y
293390110	ABC transport system periplasmic protein	4	0	y
293390140	Molybdate ABC transporter, periplasmic molybdate-binding protein	4	0	y
293390158	Putative periplasmic binding protein CbiK	4	0
293390241	PotD protein	3	0	y
293390278	Cytochrome c-553	4	0
293390298	Anaerobic C4-dicarboxylate transporter	4	0	y
293390325	Protease DegQ	4	0	y
293390455	Dihydroorotate dehydrogenase 2	4	0
293390611	D-ribose transporter subunit RbsB	4	0	y
293390840	Monosaccharide-transporting ATPase	4	0	y
293390877	Peptidase S15	4	0	y
293390880	Carboxylesterase type B	4	0	y
293390932	Ferric iron binding protein	4	0
293391019	Chaperone/peptidyl-prolyl cis-trans isomerase SurA	4	0
293391043	Acid phosphatase/phosphotransferase	4	0	y
293391046	Nickel ABC transporter, periplasmic nickel-binding protein	4	0
293391084	DacC protein	4	0
293391093	L-cystine-binding protein TcyA	4	0	y
293391100	Peptidyl-prolyl cis-trans isomerase	4	0
293391132	Spermidine/putrescine-binding periplasmic protein 2	4	0
293391208	Periplasmic nitrate reductase, large subunit	5	0
293391212	PeriplasmiC nitrate reductase, diheme cytochrome c subunit	5	0
293391231	Outer membrane lipoprotein carrier protein LolA	4	0
293391251	Competence protein comEA	4	0
293391331	RcpB protein	3	0
293391389	Iron-dicitrate transporter substrate-binding subunit	4	0	y
293391400	Intracellular septation protein A	4	0
293391420	D-galactose-binding periplasmic protein	3	0	y
293391473	Thiol-disulfide interchange protein	4	0
293391494	Pyrimidine regulatory protein PyrR	4	0
293391507	NlpD protein	4	0
293391593	Antibiotic biosynthesis monooxygenase	4	0	y
293391642	Biofilm PGA synthesis lipoprotein PgaB	4	0
293391749	DctP protein	4	0
293391755	Putative uncharacterized protein	4	0
293391823	Thiol:disulfide interchange protein DsbA	4	0
293391826	Putative uncharacterized protein	3	0
293391828	Cytochrome c nitrite reductase	4	0	y
293391829	Cytochrome c nitrite reductase, pentaheme subunit	4	0
293391833	Arginine-binding periplasmic protein 1	4	0
293391837	Superoxide dismutase [Cu-Zn]	4	0	y
293391866	Protein SufI	4	1
293391926	High-affinity zinc uptake system protein ZnuA	4	0	y
293391940	Cystathionine beta-lyase	4	0	y
293391965	Molybdate ABC transporter, periplasmic molybdate-binding protein	4	0
293391997	Iron ABC superfamily ATP binding cassette transporter, binding protein	4	0	y
293392017	Thiamin/thiamine pyrophosphate ABC transporter	4	0	y
293392024	Outer-membrane lipoprotein carrier protein	4	1	y
293392040	Twin-arginine translocation pathway signal	4	0
293392177	Cytolethal distending toxin protein C	4	0	y
293392186	Putative uncharacterized protein	4	0
293392286	Maltose ABC transporter periplasmic protein	4	0	y
293392301	Putative uncharacterized protein	4	0
293392313	Protein ParB	4	0
293392318	Iron ABC transporter, solute-binding protein	4	0
	Inner membrane (n=11)
293390103	Sensor protein QseC	3	0
293390124	Electron transport complex protein RnfB	3	0
293390504	Putative uncharacterized protein	4	0
293390859	HemY protein	3	0
293390980	Penicillin-binding protein 1A	3	0
293391004	Putative uncharacterized protein	3	0
293391395	Protein-export membrane protein	4	0
293391834	Thiol-disulfide interchange protein	3	0
293392049	Putative uncharacterized protein	4	0
293392282	Periplasmic alpha-amylase	3	0	y
293392304	Possible glucanotransferase	3	1
	Outer mebrane (n=7)
293390286	OmpA-like outer membrane protein	4	0	y
293390306	Putative uncharacterized protein	3	0
293390809	Outer membrane protein 26	4	0	y
293390985	Protein transport protein HofQ	4	0
293391671	Putative uncharacterized protein	4	0	y
293391897	Autotransporter adhesin Aae	4	1
293391936	Putative uncharacterized protein	4	1
	Cytoplasmic (n=10)
293390230	Transcriptional regulator, Cro/CI family	4	0
293390414	Aminotransferase, class I and II	4	0	y
293390602	Putative uncharacterized protein	4	0
293390881	Aldo/keto reductase	4	0
293390916	NADH:ubiquinone oxidoreductase	3	0
293391110	Glycerol-3-phosphate dehydrogenase	3	0
293391533	Putative uncharacterized protein	3	0
293392037	Carboxy-terminal protease	4	0	y
293392076	DNA ligase	4	0
293392279	Fe3+ ABC transporter, iron-binding protein	4	0	y
	Extracellular (n=4)
293390622	WD-40 repeat, putative	3	2
293391875	Opacity-associated protein OapA	0	2
293391883	FtsH protease regulator HflK	0	2
293392151	Peptide ABC superfamily ATP binding cassette transporter, binding protein	0	2
	Unknown (n=53)
293389961	Universal stress protein UspE	4	0	y
293389974	DacC protein	4	0
293389985	Putative uncharacterized protein	4	1
293390005	Cytochrome c-type protein TorY	4	0
293390036	Phosphoglycerate transport regulatory protein	3	0
293390047	Sel1 domain protein repeat-containing protein	4	1
293390077	Probable zinc protease	4	0
293390106	Protein YgiW	4	0
293390121	Electron transport complex protein RnfG	3	0
293390156	50S ribosomal protein L25	4	0
293390272	Periplasmic protein-probably involved in high-affinity Fe2+ transport	4	0
293390330	ABC superfamily ATP binding cassette transporter, permease protein	4	0
293390353	Phosphoribosylformylglycinamidine synthase	4	0
293390380	SH3 domain protein	4	0
293390475	Putative uncharacterized protein	4	1
293390503	Putative uncharacterized protein	3	0
293390516	Holliday junction DNA helicase B	3	0
293390532	Outer membrane protein 64	4	1
293390680	WD-40 repeat, putative	3	0
293390752	Ribonuclease T2 family	3	0
293390857	Putative uncharacterized protein	5	0
293390870	Possible outer membrane protein	4	0
293390913	Putative uncharacterized protein	4	0
293390919	NADH:ubiquinone oxidoreductase, subunit C	4	0
293390984	ComD, putative	4	0
293391021	Copper metallochaperone bacterial analog of Cox17 protein	4	0
293391037	Protein TonB	3	0
293391137	Transporter	4	0	y
293391218	Shikimate kinase	3	0	y
293391219	NAD nucleotidase	4	1	y
293391273	Aspartate-semialdehyde dehydrogenase	3	0
293391284	Putative uncharacterized protein	3	0
293391288	Sel1 domain protein repeat-containing protein	4	0
293391486	Phospholipase/carboxylesterase	4	0
293391502	Sel1 domain protein repeat-containing protein	3	0
293391508	Divergent polysaccharide deacetylase superfamily	4	0
293391555	Naphthoate synthase	3	0
293391668	TrkA domain-containing protein	3	0
293391738	ComE operon protein 1	4	0
293391744	Iron chelatin ABC transporter periplasmic-binding protein	4	0
293391771	Cytochrome c-type biogenesis protein CcmE	4	0
293391886	Putative uncharacterized protein	4	1
293391909	Conserved ABC-type transport system protein	4	0	y
293391915	Lipopolysaccharide transport periplasmic protein LptA	4	0
293391961	Putative uncharacterized protein	4	0
293392045	Putative uncharacterized protein	3	0
293392109	D-alanyl-D-alanine carboxypeptidase/D-alanyl-D-alanine-endopeptidase	4	0
293392160	N-acetylmuramoyl-L-alanine amidase	4	0
293392185	Conserved putative exported protein	3	0
293392200	Sel1 domain protein repeat-containing protein	3	0
293392239	Alpha/beta superfamily hydrolase	4	1	y
293392300	Cytochrome c peroxidase	3	0	y
293392324	Iron chelatin ABC transporter, substrate binding protein	4	0

## Sheet: Compatibility Report
	Compatibility Report for 2012_04_12_Copy of Supplementary tables S1 S2 S3.xls
	Run on 4/12/2012 14:05
	The following features in this workbook are not supported by earlier versions of Excel. These features may be lost or degraded when you save this workbook in an earlier file format.
	Minor loss of fidelity			# of occurrences
	Some cells or styles in this workbook contain formatting that is not supported by the selected file format. These formats will be converted to the closest format available.			1
