# Supplementary material for: Proteomics of Protein Secretion by Aggregatibacter actinomycetemcomitans
Source: PLoS One. 2012 Jul 25;7(7):e41662. doi: 10.1371/journal.pone.0041662 (PMC3405016; doi:10.1371/journal.pone.0041662)
Supplement: Table S3 — Protein secretion machinery components encoded in the genome of A. actinomycetemcomitans strain D7S. (A) Sec and Tat secretion machinery components. (B) Secretory ABC transporter system components. (C) Secretion systems tentatively involved in the transport of proteins across the outer membrane. (XLS) [file pone.0041662.s006.xls]

## Sheet: Blad1
Table S3. Protein secretion machinery components encoded in the genome of A. actinomycetemcomitans strain D7S.
A. Sec and Tat secretion machinery components.
System	Function	Component	TCDB classification	Subcellular localizationa)	Gene identifier in D7Sb)
Sec	Chaperones	SRP (ffh)	# 3.A.5.1.1	IM	293391030
		SecB		C	293391109
		FtsY	# 3.A.5.1.1	IM	293391631
	Translocation motor	SecA	# 3.A.5.1.1	C/IM	293390017
	Translocation channel	SecY	# 3.A.5.1.1	IM	293390665
		SecE	# 3.A.5.1.1	IM	293391592
		SecG	# 3.A.5.1.1	IM	293391395
		SecD	# 3.A.5.1.1	IM	293390419
		SecF	# 3.A.5.1.1	IM	293390420
		YajC	# 3.A.5.1.1	IM	293390418
	Protein insertion	YidC	# 2.A.9.3.1	IM	293391845
	Lipid modification	Lgt		IM	293390605
		Lnt		IM	293391434
	Signal peptidases	SpaseI		IM	293391849
		SpaseII		IM	293391735
		SpaseIII TadV/HopD	# 3.A.7.15.1	IM	293391334/ 293391602
	Folding catalyst	DsbA		P	293391473
		DsbB	# 5.A.2	IM	293391797
		DsbC		P	293390162
		DsbD	# 5.A.1	IM	293390562
Tat	Translocase	TatA	# 2.A.64.1.1	IM	293390677
		TatB	# 2.A.64.1.1	IM	293390676
		TatC	# 2.A.64.1.1	IM	293390675
		TatD		C/IM	293391497/ 293390633
	Chaperone	DnaK	# 1.A.33.1.2	C	293391960
		SlyD		C	293391672
		TorD	# 5.A.3.4.1	C/IM	293392308
B. Secretory ABC transporter system components.
System	Function	Component	TCDB classification	Subcellular localizationa)	Gene identifier in D7Sb)
ABC transporter	O-PS exporter	Wzt	# 3.A.1.103.2	C	293391180
		Wzm	# 3.A.1.103.2	IM	293391179
	Heme exporter	CcmA	# 3.A.1.107.3	C	293391817
		CcmB	# 3.A.1.107.3	IM	293391818
		CcmC	# 3.A.1.107.3	IM	293391819
		CcmD	# 3.A.1.107.3	IM	293391820
		CcmE	# 3.A.1.107	IM	293391821
	Ltx exporter	LtxA	# 1.C.11.1	EC	293390491
		LtxB	# 3.A.1.109	IM/C	293390490
		LtxC	# 9.A.40	EC	293390492
		LtxD	# 8.A.1.3	IM/P	293390489
		TdeA	# 1.B.17	OM	293392240
	Macrolide exporter	MacA	# 3.A.1.122.1	P	293392242
		MacB	# 3.A.1.122.1	IM	293392241
	Cysteine exporter	CydC	# 3.A.1.129.1	C	293392102/ 293391105
		CydD	# 3.A.1.129.1	IM	293392103/293391106
	Putative toluene exporter		# 3.A.1	C	293391912
			# 3.A.1	IM	293391911
			# 3.A.1	P	293391910
			# 3.A.1	OM	293391909
	LPS exporter	LptA	# 1.B.42.1.2	P	293391915
		LptB	# 1.B.42.1.2	C/IM	293391916
		LptC	# 1.B.42.1.2	IM/P	293391914
		LptD	# 1.B.42.1.2	OM	293390770
		LptE	# 1.B.42.1.2	OM	293391009
		LptF	# 1.B.42.1.2	IM	293390144
		LptG	# 1.B.42.1.2	IM	293390145
		MsbA	# 3.A.1.106.1	IM	293390235
	Lipoprotein exporter	LolA	# 3.A.1.125.1	P	293392024
		LolB	# 3.A.1.125.1	OM	293390382
		LolC	# 3.A.1.125.1	IM	293392256
		LolD	# 3.A.1.125.1	P	293392257
		LolE	# 3.A.1.125.1	IM	293392258
C. Secretion systems tentatively involved in the transport of proteins across the outer membrane.
System	Component	A. actinomycetemcomitans protein	TCDB classification	Subcellular localizationa)	Gene identifier in D7Sb)
Type II (Main Terminal Branch)	PilA	PilA	# 3.A.15	EC	293391605
	PilB	Type IV pilli assembly protein	# 3.A.15	C/IM	293391604
	PilC	PilC	# 3.A.15	IM	293391603
	PilD	HopD	# 3.A.15	P/IM	293391602
AT-1	Aae	Aae	# 1.B.12	OM	293391897
AT-2	ApiA	Omp100	# 1.B.40	OM	293390333
AT-2	EmaA	EmaA	# 1.B.40.2.2	OM	293390626/ 293390627/ 293390628
Secretin	ComE	HofQ	# 1.B.22	OM	293390985
	RcpA	RcpA	# 1.B.22	OM	293391332
OMF		TolC	# 1.B.17	OM	293389951
		TdeA	# 1.B.17	OM	293392240
OmpIP	BamA	YaeT	# 1.B.33.1.3	OM	293390810
	BamB				not found
	BamC	NlpB	# 1.B.33.1.3	OM	293391894
	BamD	Lipoprotein	# 1.B.33.1.3	OM	293390712
	BamE	SmpA	# 1.B.33.1.3	OM	293390894
Periplasmatic chaperones	SurA	SurA		P	293391019
	Skp	Omp 26		P/OM	293390809
	DegP	Protease DegQ		P	293390325
Tight Adherence	Flp-1	Flp-1	# 3.A.7.15.1	Pilus	293391335
	Flp-2	Flp-2	# 3.A.7.15.1	Pilus	not found
	TadV	TadV	# 3.A.7.15.1	IM	293391334
	RcpC	RcpC	# 3.A.7.15.1	OM	293391333
	RcpA	RcpA	# 1.B.22	OM	293391332
	RcpB	RcpB	# 3.A.7.15.1	OM	293391331
	TadZ	TadZ	# 3.A.7.15.1	C/IM	293391330
	TadA	TadA	# 3.A.7.15.1	C/IM	293391329
	TadB	TadB	# 3.A.7.15.1	C/IM	293391328
	TadC	TadC	# 3.A.7.15.1	IM	293391327
	TadD	TadD	# 3.A.7.15.1	P	293391326
	TadE	TadE			not found
	TadF	TadF	# 3.A.7.15.1	P	293391325
	TadG	TadG	# 3.A.7.15.1	P/IM	293391324
a) Cytoplasmic (C), extracellular (EC), inner membrane (IM), outer membrane (OM), periplasmic (P).
b) All gene identifiers that appeared during the database searches have been listed. In some cases a protein was found to have several gene identifiers in the D7S genome database used.
